# Supplementary material for: Re-examination of the Chinese record of Opisthotropis maculosa (Squamata, Natricidae), resulting in the first national record of O. haihaensis and description of a new species
Source: Zookeys. 2020 Feb 19;913:141–59. doi: 10.3897/zookeys.913.48622 (PMC7044247; doi:10.3897/zookeys.913.48622)
Supplement: XML Treatment for Opisthotropis haihaensis [file zookeys.913.48622-treatment1.xml]

<!DOCTYPE tp:taxon-treatment
  PUBLIC "-//TaxonX//DTD Taxonomic Treatment Publishing DTD v0 20100105//EN" "tax-treatment-NSO.dtd">
<tp:taxon-treatment xmlns:tp="http://www.plazi.org/taxpub"><tp:treatment-meta><kwd-group><label>Taxon classification</label><kwd><named-content xmlns:xlink="http://www.w3.org/1999/xlink" content-type="kingdom">Animalia</named-content></kwd><kwd><named-content xmlns:xlink="http://www.w3.org/1999/xlink" content-type="order">Squamata</named-content></kwd><kwd><named-content xmlns:xlink="http://www.w3.org/1999/xlink" content-type="family">Natricidae</named-content></kwd></kwd-group><mixed-citation publication-type="journal"><person-group><name><surname>Wang</surname><given-names>Jian</given-names></name><name><surname>Lyu</surname><given-names>Zhi-Tong</given-names></name><name><surname>Zeng</surname><given-names>Zhao-Chi</given-names></name><name><surname>Lin</surname><given-names>Chao-Yu</given-names></name><name><surname>Yang</surname><given-names>Jian-Huan</given-names></name><name><surname>Nguyen</surname><given-names>Truong Quang</given-names></name><name><surname>Le</surname><given-names>Minh D.</given-names></name><name><surname>Ziegler</surname><given-names>Thomas</given-names></name><name><surname>Wang</surname><given-names>Ying-Yong</given-names></name></person-group><article-title>Re-examination of the Chinese record of <italic><tp:taxon-name><tp:taxon-name-part taxon-name-part-type="genus" reg="Opisthotropis">Opisthotropis</tp:taxon-name-part> <tp:taxon-name-part taxon-name-part-type="species" reg="maculosa">maculosa</tp:taxon-name-part></tp:taxon-name></italic> (<tp:taxon-name><tp:taxon-name-part taxon-name-part-type="order">Squamata</tp:taxon-name-part></tp:taxon-name>, <tp:taxon-name><tp:taxon-name-part taxon-name-part-type="family">Natricidae</tp:taxon-name-part></tp:taxon-name>), resulting in the first national record of <italic><tp:taxon-name><tp:taxon-name-part taxon-name-part-type="genus" reg="Opisthotropis">O.</tp:taxon-name-part> <tp:taxon-name-part taxon-name-part-type="species" reg="haihaensis">haihaensis</tp:taxon-name-part></tp:taxon-name></italic> and description of a new species</article-title><source>Zookeys</source><day>19</day><month>2</month><year>2020</year><volume>913</volume><fpage>141</fpage><lpage>159</lpage><pub-id pub-id-type="doi">10.3897/zookeys.913.48622</pub-id></mixed-citation></tp:treatment-meta><tp:nomenclature><tp:taxon-name><object-id xmlns:xlink="http://www.w3.org/1999/xlink" content-type="arpha" xlink:type="simple">F647EBFB-1331-588A-B4AF-3C13533B53D4</object-id>
              <tp:taxon-name-part taxon-name-part-type="genus" reg="Opisthotropis">Opisthotropis</tp:taxon-name-part>
              <tp:taxon-name-part taxon-name-part-type="species" reg="haihaensis">haihaensis</tp:taxon-name-part>
            </tp:taxon-name><tp:taxon-authority>Ziegler, Pham, Nguyen, Nguyen, Wang, Wang, Stuart &amp; Le, 2019</tp:taxon-authority><xref ref-type="fig" rid="F3">Figures 3</xref><xref ref-type="fig" rid="F5">, 5A</xref></tp:nomenclature><tp:treatment-sec sec-type="Chresonymy" id="SECID0ELMAI"><title>Chresonymy.</title><p><italic><tp:taxon-name><tp:taxon-name-part taxon-name-part-type="genus" reg="Opisthotropis">Opisthotropis</tp:taxon-name-part> <tp:taxon-name-part taxon-name-part-type="species" reg="maculosa">maculosa</tp:taxon-name-part></tp:taxon-name></italic> Stuart &amp; Chuaynkern, 2007: <xref ref-type="bibr" rid="B20">Yang et al. (2011)</xref> (part); Nguyen et al. (2018).</p></tp:treatment-sec><tp:treatment-sec sec-type="Holotype" id="SECID0EANAI"><title>Holotype.</title><p><abbrev xmlns:xlink="http://www.w3.org/1999/xlink" content-type="institution" xlink:title="Institute of Ecology and Biological Resources, Hanoi, Vietnam" id="ABBRID0EGNAI" xlink:type="simple">IEBR</abbrev> A.2016.34 [Field No. QN 2016.91], adult female, from the forest near Tai Chi Village, Quang Son Commune, Hai Ha District, Quang Ninh Province, 950 m asl., Vietnam [exact locality and coordinates not provided owing to threat from collection for the pet trade (<xref ref-type="bibr" rid="B24">Ziegler et al. 2019</xref>)], collected by Cuong The Pham and Tan Van Nguyen on 9 May 2016.</p><fig id="F3" position="float" orientation="portrait"><object-id xmlns:xlink="http://www.w3.org/1999/xlink" content-type="doi" xlink:type="simple">10.3897/zookeys.913.48622.figure3</object-id><object-id xmlns:xlink="http://www.w3.org/1999/xlink" content-type="arpha" xlink:type="simple">46E31002-F538-5617-9F06-83AFB621DAF9</object-id><label>Figure 3.</label><caption><p>Morphological features of <italic><tp:taxon-name><tp:taxon-name-part taxon-name-part-type="genus" reg="Opisthotropis">Opisthotropis</tp:taxon-name-part> <tp:taxon-name-part taxon-name-part-type="species" reg="haihaensis">haihaensis</tp:taxon-name-part></tp:taxon-name></italic> (<named-content xmlns:xlink="http://www.w3.org/1999/xlink" content-type="dwc:institutional_code" xlink:type="simple">SYS</named-content> r000537) from Shiwandashan Nature Reserve, Guangxi, China. <bold>A</bold> Habitus view <bold>B–D</bold> close-up of head scales. Photos by Jian Wang.</p></caption><graphic xmlns:xlink="http://www.w3.org/1999/xlink" xlink:href="zookeys-913-141-g003.jpg" position="float" orientation="portrait" xlink:type="simple" id="oo_381058.jpg"><uri content-type="original_file" xlink:type="simple">https://binary.pensoft.net/fig/381058</uri></graphic></fig></tp:treatment-sec><tp:treatment-sec sec-type="material" id="SECID0ETOAI"><title>Specimens examined (N = 1).</title><p><named-content xmlns:xlink="http://www.w3.org/1999/xlink" content-type="dwc:institutional_code" xlink:type="simple">SYS</named-content> a000537, adult female, collected by Qing Du and Jian-Huan Yang on 10 July 2009 from Shiwandashan Nature Reserve [exact coordinates not provided owing to threat from collection for the pet trade], Shangsi County, Qinzhou City, Guangxi Zhuang Autonomous Region, 493 m a.s.l., P.R. China.</p></tp:treatment-sec><tp:treatment-sec sec-type="etymology" id="SECID0EBPAI"><title>Etymology.</title><p>According to the original description, the specific name “<italic><tp:taxon-name><tp:taxon-name-part taxon-name-part-type="genus" reg="Opisthotropis"/><tp:taxon-name-part taxon-name-part-type="species" reg="haihaensis">haihaensis</tp:taxon-name-part></tp:taxon-name></italic>” refers to the type locality of this species, Haiha District (Quang Ninh Province) in Vietnam. As this species is currently reported in China, we suggest its Chinese name “Hai He Hou Leng She (海河后棱蛇)”, derived from its scientific name.</p></tp:treatment-sec><tp:treatment-sec sec-type="variation" id="SECID0ERPAI"><title>Variation.</title><p>Measurements, scalation and body proportions of the two specimens are listed in Table <xref ref-type="table" rid="T3">3</xref>. The specimen from China conforms to the holotype from Vietnam except for: (1) a shorter body size: snout-vent length 391.3 mm, tail length 108.9 mm (vs. <abbrev xmlns:xlink="http://www.w3.org/1999/xlink" xlink:title="snout-vent length" id="ABBRID0E2PAI" xlink:type="simple">SVL</abbrev> 396 mm, Tal 113 mm in the holotype); (2) a higher number of postoculars: <abbrev xmlns:xlink="http://www.w3.org/1999/xlink" xlink:title="postoculars" id="ABBRID0E6PAI" xlink:type="simple">PtO</abbrev> 2 (vs. <abbrev xmlns:xlink="http://www.w3.org/1999/xlink" xlink:title="postoculars" id="ABBRID0EDQAI" xlink:type="simple">PtO</abbrev> 1 in the holotype); (3) a lower number of maxillary teeth: <abbrev xmlns:xlink="http://www.w3.org/1999/xlink" xlink:title="Maxillary teeth counts" id="ABBRID0EHQAI" xlink:type="simple">MT</abbrev> 22 (vs. <abbrev xmlns:xlink="http://www.w3.org/1999/xlink" xlink:title="Maxillary teeth counts" id="ABBRID0ELQAI" xlink:type="simple">MT</abbrev> 24 in the holotype); (4) a lower number of ventrals: V 164+2 (vs. V 169+2 in the holotype); (5) a lower number of subcaudals: <abbrev xmlns:xlink="http://www.w3.org/1999/xlink" xlink:title="subcaudals" id="ABBRID0EPQAI" xlink:type="simple">SC</abbrev> 75 (vs. <abbrev xmlns:xlink="http://www.w3.org/1999/xlink" xlink:title="subcaudals" id="ABBRID0ETQAI" xlink:type="simple">SC</abbrev> 79 in the holotype); and (6) tail scales indistinctly keeled (vs. tail scales smooth in the holotype).</p><table-wrap id="T3" position="float" orientation="portrait"><label>Table 3.</label><caption><p>Measurements, scale counts and body proportions of <italic><tp:taxon-name><tp:taxon-name-part taxon-name-part-type="genus" reg="Opisthotropis">Opisthotropis</tp:taxon-name-part> <tp:taxon-name-part taxon-name-part-type="species" reg="haihaensis">haihaensis</tp:taxon-name-part></tp:taxon-name></italic> and <italic><tp:taxon-name><tp:taxon-name-part taxon-name-part-type="genus" reg="Opisthotropis">Opisthotropis</tp:taxon-name-part> <tp:taxon-name-part taxon-name-part-type="species" reg="hungtai">hungtai</tp:taxon-name-part></tp:taxon-name></italic> sp. nov.</p></caption><table id="TID0ERXAI" rules="all"><tbody><tr><td rowspan="1" colspan="1">
                      <bold>Species</bold>
                    </td><td rowspan="1" colspan="2">
                      <bold><italic><tp:taxon-name><tp:taxon-name-part taxon-name-part-type="genus" reg="Opisthotropis">O.</tp:taxon-name-part> <tp:taxon-name-part taxon-name-part-type="species" reg="haihaensis">haihaensis</tp:taxon-name-part></tp:taxon-name></italic></bold>
                    </td><td rowspan="1" colspan="8">
                      <bold><italic><tp:taxon-name><tp:taxon-name-part taxon-name-part-type="genus" reg="Opisthotropis">Opisthotropis</tp:taxon-name-part> <tp:taxon-name-part taxon-name-part-type="species" reg="hungtai">hungtai</tp:taxon-name-part></tp:taxon-name></italic> sp. nov.</bold>
                    </td></tr><tr><td rowspan="1" colspan="1">
                      <bold>No.</bold>
                    </td><td rowspan="1" colspan="1"><abbrev xmlns:xlink="http://www.w3.org/1999/xlink" content-type="institution" xlink:title="Institute of Ecology and Biological Resources, Hanoi, Vietnam" id="ABBRID0EQTAI" xlink:type="simple">IEBR</abbrev> A.2016.34</td><td rowspan="1" colspan="1"><named-content xmlns:xlink="http://www.w3.org/1999/xlink" content-type="dwc:institutional_code" xlink:type="simple">SYS</named-content> r 000537</td><td rowspan="1" colspan="1"><named-content xmlns:xlink="http://www.w3.org/1999/xlink" content-type="dwc:institutional_code" xlink:type="simple">SYS</named-content> r 000720</td><td rowspan="1" colspan="1"><named-content xmlns:xlink="http://www.w3.org/1999/xlink" content-type="dwc:institutional_code" xlink:type="simple">SYS</named-content> r 001350</td><td rowspan="1" colspan="1"><named-content xmlns:xlink="http://www.w3.org/1999/xlink" content-type="dwc:institutional_code" xlink:type="simple">SYS</named-content> r 001525</td><td rowspan="1" colspan="1"><named-content xmlns:xlink="http://www.w3.org/1999/xlink" content-type="dwc:institutional_code" xlink:type="simple">SYS</named-content> r 001515</td><td rowspan="1" colspan="1"><named-content xmlns:xlink="http://www.w3.org/1999/xlink" content-type="dwc:institutional_code" xlink:type="simple">SYS</named-content> r 000946</td><td rowspan="1" colspan="1"><named-content xmlns:xlink="http://www.w3.org/1999/xlink" content-type="dwc:institutional_code" xlink:type="simple">SYS</named-content> r 000538</td><td rowspan="1" colspan="1"><named-content xmlns:xlink="http://www.w3.org/1999/xlink" content-type="dwc:institutional_code" xlink:type="simple">SYS</named-content> r 002017</td><td rowspan="1" colspan="1"><named-content xmlns:xlink="http://www.w3.org/1999/xlink" content-type="dwc:institutional_code" xlink:type="simple">KFBG</named-content> 2002.01</td></tr><tr><td rowspan="1" colspan="1">
                      <bold>Locality</bold>
                    </td><td rowspan="1" colspan="1">Haiha</td><td rowspan="1" colspan="1">Shiwandashan</td><td rowspan="1" colspan="1">Heishiding</td><td rowspan="1" colspan="1">Heishiding</td><td rowspan="1" colspan="1">Heishiding</td><td rowspan="1" colspan="1">Dawuling</td><td rowspan="1" colspan="1">Heishiding</td><td rowspan="1" colspan="1">Mt. Wuhuang</td><td rowspan="1" colspan="1">Dawuling</td><td rowspan="1" colspan="1">Dawuling</td></tr><tr><td rowspan="1" colspan="1">
                      <bold>Sex</bold>
                    </td><td rowspan="1" colspan="1">Female</td><td rowspan="1" colspan="1">Female</td><td rowspan="1" colspan="1">Female</td><td rowspan="1" colspan="1">Female</td><td rowspan="1" colspan="1">Female</td><td rowspan="1" colspan="1">Female</td><td rowspan="1" colspan="1">Male</td><td rowspan="1" colspan="1">Male</td><td rowspan="1" colspan="1">Male</td><td rowspan="1" colspan="1">Male</td></tr><tr><td rowspan="1" colspan="1">
                      <bold><abbrev xmlns:xlink="http://www.w3.org/1999/xlink" xlink:title="total length" id="ABBRID0ERZAI" xlink:type="simple">TL</abbrev></bold>
                    </td><td rowspan="1" colspan="1">509</td><td rowspan="1" colspan="1">500.2</td><td rowspan="1" colspan="1">511</td><td rowspan="1" colspan="1">470.2</td><td rowspan="1" colspan="1">393.2</td><td rowspan="1" colspan="1">435.9</td><td rowspan="1" colspan="1">501.2</td><td rowspan="1" colspan="1">464.3</td><td rowspan="1" colspan="1">366</td><td rowspan="1" colspan="1">483.5</td></tr><tr><td rowspan="1" colspan="1">
                      <bold><abbrev xmlns:xlink="http://www.w3.org/1999/xlink" xlink:title="snout-vent length" id="ABBRID0EZ1AI" xlink:type="simple">SVL</abbrev></bold>
                    </td><td rowspan="1" colspan="1">396</td><td rowspan="1" colspan="1">391.3</td><td rowspan="1" colspan="1">431</td><td rowspan="1" colspan="1">383</td><td rowspan="1" colspan="1">312</td><td rowspan="1" colspan="1">337.9</td><td rowspan="1" colspan="1">401.6</td><td rowspan="1" colspan="1">343.6</td><td rowspan="1" colspan="1">318</td><td rowspan="1" colspan="1">373.1</td></tr><tr><td rowspan="1" colspan="1">
                      <bold><abbrev xmlns:xlink="http://www.w3.org/1999/xlink" xlink:title="tail length" id="ABBRID0EB3AI" xlink:type="simple">TaL</abbrev></bold>
                    </td><td rowspan="1" colspan="1">113</td><td rowspan="1" colspan="1">108.9</td><td rowspan="1" colspan="1">80 (broken)</td><td rowspan="1" colspan="1">87.2</td><td rowspan="1" colspan="1">81.2</td><td rowspan="1" colspan="1">98</td><td rowspan="1" colspan="1">99.6</td><td rowspan="1" colspan="1">120.7</td><td rowspan="1" colspan="1">48 (broken)</td><td rowspan="1" colspan="1">110.4</td></tr><tr><td rowspan="1" colspan="1">
                      <bold><abbrev xmlns:xlink="http://www.w3.org/1999/xlink" xlink:title="tail length" id="ABBRID0EJ4AI" xlink:type="simple">TaL</abbrev>/<abbrev xmlns:xlink="http://www.w3.org/1999/xlink" xlink:title="snout-vent length" id="ABBRID0EN4AI" xlink:type="simple">SVL</abbrev></bold>
                    </td><td rowspan="1" colspan="1">0.22</td><td rowspan="1" colspan="1">0.22</td><td rowspan="1" colspan="1">broken tail</td><td rowspan="1" colspan="1">0.19</td><td rowspan="1" colspan="1">0.21</td><td rowspan="1" colspan="1">0.22</td><td rowspan="1" colspan="1">0.20</td><td rowspan="1" colspan="1">0.26</td><td rowspan="1" colspan="1">broken tail</td><td rowspan="1" colspan="1">0.23</td></tr><tr><td rowspan="1" colspan="1">
                      <bold><abbrev xmlns:xlink="http://www.w3.org/1999/xlink" xlink:title="dorsal scale rows" id="ABBRID0EV5AI" xlink:type="simple">DSR</abbrev></bold>
                    </td><td rowspan="1" colspan="1">15–15–15</td><td rowspan="1" colspan="1">15–15–15</td><td rowspan="1" colspan="1">15–15–15</td><td rowspan="1" colspan="1">15–15–15</td><td rowspan="1" colspan="1">15–15–15</td><td rowspan="1" colspan="1">15–15–15</td><td rowspan="1" colspan="1">15–15–15</td><td rowspan="1" colspan="1">15–15–15</td><td rowspan="1" colspan="1">15–15–15</td><td rowspan="1" colspan="1">15–15–15</td></tr><tr><td rowspan="1" colspan="1">
                      <bold><abbrev xmlns:xlink="http://www.w3.org/1999/xlink" xlink:title="Maxillary teeth counts" id="ABBRID0E46AI" xlink:type="simple">MT</abbrev></bold>
                    </td><td rowspan="1" colspan="1">24</td><td rowspan="1" colspan="1">22</td><td rowspan="1" colspan="1">17</td><td rowspan="1" colspan="1">16</td><td rowspan="1" colspan="1">17</td><td rowspan="1" colspan="1">18</td><td rowspan="1" colspan="1">16</td><td rowspan="1" colspan="1">17</td><td rowspan="1" colspan="1">18</td><td rowspan="1" colspan="1">18</td></tr><tr><td rowspan="1" colspan="1">
                      <bold><abbrev xmlns:xlink="http://www.w3.org/1999/xlink" xlink:title="preoculars" id="ABBRID0EFBBI" xlink:type="simple">PrO</abbrev></bold>
                    </td><td rowspan="1" colspan="1">1/1</td><td rowspan="1" colspan="1">1/1</td><td rowspan="1" colspan="1">1/1</td><td rowspan="1" colspan="1">1/1</td><td rowspan="1" colspan="1">1/1</td><td rowspan="1" colspan="1">1/1</td><td rowspan="1" colspan="1">1/1</td><td rowspan="1" colspan="1">1/1</td><td rowspan="1" colspan="1">1/1</td><td rowspan="1" colspan="1">1/1</td></tr><tr><td rowspan="1" colspan="1">
                      <bold><abbrev xmlns:xlink="http://www.w3.org/1999/xlink" xlink:title="postoculars" id="ABBRID0ENCBI" xlink:type="simple">PtO</abbrev></bold>
                    </td><td rowspan="1" colspan="1">1/1</td><td rowspan="1" colspan="1">2/2</td><td rowspan="1" colspan="1">1/1</td><td rowspan="1" colspan="1">1/1</td><td rowspan="1" colspan="1">1/1</td><td rowspan="1" colspan="1">1/1</td><td rowspan="1" colspan="1">1/1</td><td rowspan="1" colspan="1">1/1</td><td rowspan="1" colspan="1">1/1</td><td rowspan="1" colspan="1">1/1</td></tr><tr><td rowspan="1" colspan="1">
                      <bold><abbrev xmlns:xlink="http://www.w3.org/1999/xlink" xlink:title="supralabials" id="ABBRID0EVDBI" xlink:type="simple">SPL</abbrev></bold>
                    </td><td rowspan="1" colspan="1">8 (3–2–3)</td><td rowspan="1" colspan="1">8 (3–2–3)</td><td rowspan="1" colspan="1">7 (3–2–2)</td><td rowspan="1" colspan="1">7 (3–2–2)</td><td rowspan="1" colspan="1">7 (3–2–2)</td><td rowspan="1" colspan="1">7 (3–2–2)</td><td rowspan="1" colspan="1">7 (3–2–2)</td><td rowspan="1" colspan="1">7 (3–2–2)</td><td rowspan="1" colspan="1">7 (3–2–2)</td><td rowspan="1" colspan="1">7 (3–2–2)</td></tr><tr><td rowspan="1" colspan="1">
                      <bold><abbrev xmlns:xlink="http://www.w3.org/1999/xlink" xlink:title="infralabials" id="ABBRID0E4EBI" xlink:type="simple">IFL</abbrev></bold>
                    </td><td rowspan="1" colspan="1">8/8</td><td rowspan="1" colspan="1">8/8</td><td rowspan="1" colspan="1">7/7</td><td rowspan="1" colspan="1">7/7</td><td rowspan="1" colspan="1">7/7</td><td rowspan="1" colspan="1">8/8</td><td rowspan="1" colspan="1">7/7</td><td rowspan="1" colspan="1">8/8</td><td rowspan="1" colspan="1">8/9</td><td rowspan="1" colspan="1">8/8</td></tr><tr><td rowspan="1" colspan="1">
                      <bold><abbrev xmlns:xlink="http://www.w3.org/1999/xlink" xlink:title="temporals" id="ABBRID0EFGBI" xlink:type="simple">TMP</abbrev></bold>
                    </td><td rowspan="1" colspan="1">1+1/1+1</td><td rowspan="1" colspan="1">1+1/1+1</td><td rowspan="1" colspan="1">1+1/1+1</td><td rowspan="1" colspan="1">1+1/1+1</td><td rowspan="1" colspan="1">1+1/1+1</td><td rowspan="1" colspan="1">1+1/1+1</td><td rowspan="1" colspan="1">1+1/1+1</td><td rowspan="1" colspan="1">1+1/1+1</td><td rowspan="1" colspan="1">1+1/1+1</td><td rowspan="1" colspan="1">1+1/1+1</td></tr><tr><td rowspan="1" colspan="1">
                      <bold>V</bold>
                    </td><td rowspan="1" colspan="1">169</td><td rowspan="1" colspan="1">164</td><td rowspan="1" colspan="1">168</td><td rowspan="1" colspan="1">170</td><td rowspan="1" colspan="1">170</td><td rowspan="1" colspan="1">175</td><td rowspan="1" colspan="1">170</td><td rowspan="1" colspan="1">189</td><td rowspan="1" colspan="1">180</td><td rowspan="1" colspan="1">172</td></tr><tr><td rowspan="1" colspan="1">
                      <bold><abbrev xmlns:xlink="http://www.w3.org/1999/xlink" xlink:title="subcaudals" id="ABBRID0ESIBI" xlink:type="simple">SC</abbrev></bold>
                    </td><td rowspan="1" colspan="1">79</td><td rowspan="1" colspan="1">75</td><td rowspan="1" colspan="1">56 (broken)</td><td rowspan="1" colspan="1">69</td><td rowspan="1" colspan="1">70</td><td rowspan="1" colspan="1">84</td><td rowspan="1" colspan="1">76</td><td rowspan="1" colspan="1">98</td><td rowspan="1" colspan="1">37 (broken)</td><td rowspan="1" colspan="1">83</td></tr></tbody></table></table-wrap></tp:treatment-sec><tp:treatment-sec sec-type="Revision of original diagnosis" id="SECID0EUJBI"><title>Revision of original diagnosis.</title><p><italic><tp:taxon-name><tp:taxon-name-part taxon-name-part-type="genus" reg="Opisthotropis">Opisthotropis</tp:taxon-name-part> <tp:taxon-name-part taxon-name-part-type="species" reg="haihaensis">haihaensis</tp:taxon-name-part></tp:taxon-name></italic> is characterized by the combination of the following characters: (1) <abbrev xmlns:xlink="http://www.w3.org/1999/xlink" xlink:title="total length" id="ABBRID0EFKBI" xlink:type="simple">TL</abbrev> 500.2–509 mm in adult females, (2) tail relatively long, <abbrev xmlns:xlink="http://www.w3.org/1999/xlink" xlink:title="tail length" id="ABBRID0EJKBI" xlink:type="simple">TaL</abbrev>/<abbrev xmlns:xlink="http://www.w3.org/1999/xlink" xlink:title="total length" id="ABBRID0ENKBI" xlink:type="simple">TL</abbrev> 0.22, (3) internasal not in contact with loreal, prefrontal not touching supraocular, frontal touching preocular, (4) one preocular, one or two postocular(s), (5) temporals 1+1, (6) supralabials eight, fourth and fifth in contact with eye, (6) 22–24 maxillary teeth, (7) anterior pair of chin shields longer than posterior pair; (8) ventrals 164–169 (+ 2 preventrals), (9) subcaudals 75–79, (9) nasal cleft pointing to the first supralabial, (10) body scales in 15–15–15 rows, (11) body scales smooth, tail scales smooth or indistinctly keeled, (12) chin shields yellow with brownish black mottling, and (13) body and tail dorsum dark, each with a light yellow spot per scale.</p></tp:treatment-sec><tp:treatment-sec sec-type="Coloration in life (SYS r000537)" id="SECID0ERKBI"><title>Coloration in life (<named-content xmlns:xlink="http://www.w3.org/1999/xlink" content-type="dwc:institutional_code" xlink:type="simple">SYS</named-content> r000537).</title><p>Eye black; scales on dorsal surface of head glossy black with scattered yellow flecking; chin shields yellow with brownish black mottling; body and tail glossy black with iridescence above, with single yellow spot on each scale, yellow spots becoming larger on sides of body; ventrals yellow with brownish black lateral margins and scattered brown flecks; subcaudals yellow with brownish black anterior and lateral margins in both specimens.</p></tp:treatment-sec><tp:treatment-sec sec-type="Coloration in preservation (SYS r000537)" id="SECID0E6KBI"><title>Coloration in preservation (<named-content xmlns:xlink="http://www.w3.org/1999/xlink" content-type="dwc:institutional_code" xlink:type="simple">SYS</named-content> r000537).</title><p>Ground color of upper head and body surface dark brown, that of venter yellowish-beige. Dorsal scales each with light blotch in the center. Dorsal tail scales likewise with light central blotches. Dorsal head surface in part with indistinct light mottling. Anterior supralabials with large light mottling. Infralabials, chin shields and smaller throat scales anterior to ventrals yellowish-beige with dark brown mottling per scale. Belly with few, scattered dark flecks on sides. Outermost edges of light ventrals brown. Ground color of subcaudals brown with transversally enlarged light blotches at each scale end.</p></tp:treatment-sec><tp:treatment-sec sec-type="distribution" id="SECID0ENLBI"><title>Distribution and habits.</title><p><italic><tp:taxon-name><tp:taxon-name-part taxon-name-part-type="genus" reg="Opisthotropis">Opisthotropis</tp:taxon-name-part> <tp:taxon-name-part taxon-name-part-type="species" reg="haihaensis">haihaensis</tp:taxon-name-part></tp:taxon-name></italic> is currently known from its type locality, the forest near Tai Chi Village (ca 950 m a.s.l.), Quang Ninh, northern Vietnam, and Shiwandashan Nature Reserve (ca 500 m a.s.l.), southwestern Guangxi, southern China. The straight-line distance between the two localities is approximately 150 kilometers, indicating that the distribution area of this species is the mountain region on the border between China and Vietnam.</p><p>The holotype was found at night in a small rocky stream at 21:30h. The surrounding habitat was secondary evergreen forest consisting of small hardwoods, bamboo, and shrubs. The air temperature was 24–29 °C and the relative humidity was 65–88%. The holotype revealed to be an adult female, as dissection showed up to 16.5 mm long eggs and the oviducts were folded, indicating that eggs had already been laid (<xref ref-type="bibr" rid="B24">Ziegler et al. 2019</xref>). Besides, the other specimen, <named-content xmlns:xlink="http://www.w3.org/1999/xlink" content-type="dwc:institutional_code" xlink:type="simple">SYS</named-content> r000537, was collected from a rocky stream (about 8 m wide and 0.3 m deep at the collecting site) running through well-preserved, dense deciduous forests. The collected individual was spotted swimming at night and swiftly hiding under stones when disturbed.</p></tp:treatment-sec><tp:treatment-sec><!--Section generated to contain objects referenced in tp:taxon-treatment.--><fig id="F5" position="float" orientation="portrait"><object-id xmlns:xlink="http://www.w3.org/1999/xlink" content-type="doi" xlink:type="simple">10.3897/zookeys.913.48622.figure5</object-id><object-id xmlns:xlink="http://www.w3.org/1999/xlink" content-type="arpha" xlink:type="simple">99B94515-D6D5-52ED-9B9E-A5C4B648C53B</object-id><label>Figure 5.</label><caption><p>Comparisons of head scalation of <italic><tp:taxon-name><tp:taxon-name-part taxon-name-part-type="genus" reg="Opisthotropis">Opisthotropis</tp:taxon-name-part> <tp:taxon-name-part taxon-name-part-type="species" reg="haihaensis">haihaensis</tp:taxon-name-part></tp:taxon-name></italic> and <italic><tp:taxon-name><tp:taxon-name-part taxon-name-part-type="genus" reg="Opisthotropis">Opisthotropis</tp:taxon-name-part> <tp:taxon-name-part taxon-name-part-type="species" reg="hungtai">hungtai</tp:taxon-name-part></tp:taxon-name></italic> sp. nov. Line illustration by Zhi-Tong Lyu.</p></caption><graphic xmlns:xlink="http://www.w3.org/1999/xlink" xlink:href="zookeys-913-141-g005.jpg" position="float" orientation="portrait" xlink:type="simple" id="oo_381060.jpg"><uri content-type="original_file" xlink:type="simple">https://binary.pensoft.net/fig/381060</uri></graphic></fig></tp:treatment-sec><ref-list><ref id="B20"><mixed-citation xmlns:xlink="http://www.w3.org/1999/xlink" xlink:type="simple"><person-group><name name-style="western"><surname>Yang</surname><given-names>JH</given-names></name><name name-style="western"><surname>Wang</surname><given-names>YY</given-names></name><name name-style="western"><surname>Zhang</surname><given-names>B</given-names></name><name name-style="western"><surname>Lau</surname><given-names>MWN</given-names></name><name name-style="western"><surname>Chou</surname><given-names>WH</given-names></name></person-group> (<year>2011</year>) <article-title>Revision of the diagnostic characters of <italic><tp:taxon-name><tp:taxon-name-part taxon-name-part-type="genus">Opisthotropis</tp:taxon-name-part> <tp:taxon-name-part taxon-name-part-type="species">maculosa</tp:taxon-name-part></tp:taxon-name></italic> Stuart and Chuaynkern, 2007 with notes on its distribution and variation, and a key to the genus <italic><tp:taxon-name><tp:taxon-name-part taxon-name-part-type="genus">Opisthotropis</tp:taxon-name-part></tp:taxon-name></italic> (<tp:taxon-name><tp:taxon-name-part taxon-name-part-type="order">Squamata</tp:taxon-name-part></tp:taxon-name>: <tp:taxon-name><tp:taxon-name-part taxon-name-part-type="family">Natricidae</tp:taxon-name-part></tp:taxon-name>).</article-title><source>Zootaxa</source><volume>2785</volume>: <fpage>61</fpage>–<lpage>68</lpage>. <ext-link xlink:type="simple" ext-link-type="doi" xlink:href="10.11646/zootaxa.2785.1.4">https://doi.org/10.11646/zootaxa.2785.1.4</ext-link></mixed-citation></ref><ref id="B24"><mixed-citation xmlns:xlink="http://www.w3.org/1999/xlink" xlink:type="simple"><person-group><name name-style="western"><surname>Ziegler</surname><given-names>T</given-names></name><name name-style="western"><surname>Pham</surname><given-names>CT</given-names></name><name name-style="western"><surname>Nguyen</surname><given-names>TV</given-names></name><name name-style="western"><surname>Nguyen</surname><given-names>TQ</given-names></name><name name-style="western"><surname>Wang</surname><given-names>J</given-names></name><name name-style="western"><surname>Wang</surname><given-names>YY</given-names></name><name name-style="western"><surname>Stuart</surname><given-names>BL</given-names></name><name name-style="western"><surname>Le</surname><given-names>MD</given-names></name></person-group> (<year>2019</year>) <article-title>A new species of <italic><tp:taxon-name><tp:taxon-name-part taxon-name-part-type="genus">Opisthotropis</tp:taxon-name-part></tp:taxon-name></italic> from northern Vietnam previously misidentified as the Yellow-spotted Mountain Stream Keelback <italic><tp:taxon-name><tp:taxon-name-part taxon-name-part-type="genus">O.</tp:taxon-name-part> <tp:taxon-name-part taxon-name-part-type="species">maculosa</tp:taxon-name-part></tp:taxon-name></italic> Stuart &amp; Chuaynkern, 2007 (<tp:taxon-name><tp:taxon-name-part taxon-name-part-type="order">Squamata</tp:taxon-name-part></tp:taxon-name>: <tp:taxon-name><tp:taxon-name-part taxon-name-part-type="family">Natricidae</tp:taxon-name-part></tp:taxon-name>).</article-title><source>Zootaxa</source><volume>4613</volume>(<issue>3</issue>): <fpage>579</fpage>–<lpage>586</lpage>. <ext-link xlink:type="simple" ext-link-type="doi" xlink:href="10.11646/zootaxa.4613.3.9">https://doi.org/10.11646/zootaxa.4613.3.9</ext-link></mixed-citation></ref></ref-list></tp:taxon-treatment>
